# Supplementary material for: Undernutrition and Feeding Difficulties Among Children with Disabilities in Uganda: A Cross-Sectional Study
Source: Nutrients. 2026 Jan 8;18(2):200. doi: 10.3390/nu18020200 (PMC12844944; doi:10.3390/nu18020200)
Supplement: Supplementary file 1 [file nutrients-18-00200-s001.zip]

Archive with 20 entries (20 files):
- Nutrients_Supplementary Materials_Feeding Questions.pdf
- __MACOSX/._Nutrients_Supplementary Materials_Feeding Questions.pdf
- Nutrients_Supplementary Materials_TableS1.pdf
- __MACOSX/._Nutrients_Supplementary Materials_TableS1.pdf
- Nutrients_Supplementary Materials_TableS2.pdf
- __MACOSX/._Nutrients_Supplementary Materials_TableS2.pdf
- Nutrients_Supplementary Materials_TableS3.pdf
- __MACOSX/._Nutrients_Supplementary Materials_TableS3.pdf
- Nutrients_Supplementary Materials_TableS4.pdf
- __MACOSX/._Nutrients_Supplementary Materials_TableS4.pdf
- Nutrients_Supplementary Materials_TableS5.pdf
- __MACOSX/._Nutrients_Supplementary Materials_TableS5.pdf
- Nutrients_Supplementary Materials_TableS6.pdf
- __MACOSX/._Nutrients_Supplementary Materials_TableS6.pdf
- Nutrients_Supplementary Materials_TableS7.pdf
- __MACOSX/._Nutrients_Supplementary Materials_TableS7.pdf
- Nutrients_Supplementary Materials_TableS8.pdf
- __MACOSX/._Nutrients_Supplementary Materials_TableS8.pdf
- Nutrients_Supplementary Materials_TableS9.pdf
- __MACOSX/._Nutrients_Supplementary Materials_TableS9.pdf
